# Supplementary material for: iPSCs in Neurodegenerative Disorders: A Unique Platform for Clinical Research and Personalized Medicine
Source: J Pers Med. 2022 Sep 10;12(9):1485. doi: 10.3390/jpm12091485 (PMC9500601; doi:10.3390/jpm12091485)
Supplement: Supplementary file 1 [file jpm-12-01485-s001.zip]

Archive with 3 entries (3 files):
- Table-1.pdf
- Table-2.pdf
- Table-3.pdf
